# Supplementary material for: Association between Proton Pump Inhibitor Use and Risk of Hepatocellular Carcinoma: A Korean Nationally Representative Cohort Study
Source: J Clin Med. 2022 May 19;11(10):2865. doi: 10.3390/jcm11102865 (PMC9146713; doi:10.3390/jcm11102865)
Supplement: Supplementary file 1 [file jcm-11-02865-s001.zip]

Archive with 1 entries (1 files):
- jcm-1712900-supplementary.pdf
